# Supplementary material for: Exploring the Molecular Basis of Vesicular Stomatitis Virus Pathogenesis in Swine: Insights from Expression Profiling of Primary Macrophages Infected with M51R Mutant Virus
Source: Pathogens. 2023 Jun 30;12(7):896. doi: 10.3390/pathogens12070896 (PMC10384765; doi:10.3390/pathogens12070896)
Supplement: Supplementary file 1 [file pathogens-12-00896-s001.zip]

Archive with 1 entries (1 files):
- pathogens-2407929-supplementary.pdf
